# Supplementary material for: Sunlight-powered kHz rotation of a hemithioindigo-based molecular motor
Source: Nat Commun. 2015 Sep 28;6:8406. doi: 10.1038/ncomms9406 (PMC4598625; doi:10.1038/ncomms9406)
Supplement: Supplementary Dataset 1 — MPW1K_Minimum_ESM_Isomer.cif = minimum structure of the E-(S)-(M) isomer of motor 1 calculated at the MPW1K level of theory using a 6-31+G(d,p) basis set [file ncomms9406-s2.cif]

#######################################################################
#
#                 Cambridge Crystallographic Data Centre
#                                CCDC 
#
#######################################################################
#
# If this CIF has been generated from an entry in the Cambridge 
# Structural Database, then it will include bibliographic, chemical, 
# crystal, experimental, refinement or atomic coordinate data resulting 
# from the CCDC's data processing and validation procedures.
#
#######################################################################

data_D:/LMU Chemie Studium/Master/Organische Chemie/OC_F/OC_F/DFT_Optimierung/great_tight/me/freq/rigid_motor_me_hti_gt_freq.mol
_cell_length_a                   1
_cell_length_b                   1
_cell_length_c                   1
_cell_angle_alpha                90
_cell_angle_beta                 90
_cell_angle_gamma                90
_cell_volume                     1
loop_
_atom_site_label
_atom_site_type_symbol
_atom_site_fract_x
_atom_site_fract_y
_atom_site_fract_z
C1 C 3.3971 -0.3662 0.1375
O2 O 0.8907 1.5453 -1.4275
O3 O -0.3476 2.1636 0.8433
C4 C 4.7235 -0.5028 0.4972
C5 C 3.7656 1.863 -0.6778
C6 C 5.0948 1.7485 -0.3041
C7 C 5.5688 0.5763 0.2786
C8 C 2.9187 0.7927 -0.4425
C9 C 1.4735 0.7333 -0.7532
C10 C 0.8973 -0.502 -0.1678
C11 C -0.4062 -0.7376 0.0938
C12 C -1.0761 -2.0824 0.3844
C13 C -3.8683 1.6506 -0.0476
C14 C -3.8853 0.2822 -0.262
C15 C -2.6841 -0.4051 -0.1712
C16 C -2.4644 -1.8734 -0.2646
C17 C -1.4859 1.6197 0.3924
C18 C -2.6865 2.3047 0.2955
C19 C -0.4192 -3.3261 -0.1935
C20 C -1.4854 0.2519 0.0778
C21 C -0.2976 3.5498 1.0402
C22 C -1.2346 -2.2352 1.9008
H23 H -4.7747 2.2316 -0.1088
H24 H -2.7303 3.3605 0.5056
H25 H 0.7196 3.7743 1.3402
H26 H -0.5273 4.085 0.1192
H27 H -0.9802 3.8646 1.8308
H28 H -3.2442 -2.444 0.2368
H29 H -2.4424 -2.2001 -1.306
H30 H -1.1353 -4.1462 -0.1421
H31 H -0.1249 -3.1904 -1.2306
H32 H 0.4612 -3.6391 0.3601
H33 H -0.262 -2.2876 2.3866
H34 H -1.7885 -1.4033 2.3317
H35 H -1.7724 -3.1564 2.1207
H36 H 3.3795 2.7571 -1.1441
H37 H 5.7732 2.5722 -0.469
H38 H 6.6096 0.5022 0.5569
H39 H 5.0953 -1.422 0.9245
S40 S 2.1953 -1.6946 0.2018
O41 O 2.5035 -2.5786 -0.9691
O42 O -4.9866 -0.4528 -0.5408
C43 C -6.2154 0.2126 -0.6217
H44 H -6.9572 -0.5453 -0.8475
H45 H -6.4716 0.6942 0.3234
H46 H -6.2132 0.9582 -1.4182

#END
