# Supplementary material for: Sunlight-powered kHz rotation of a hemithioindigo-based molecular motor
Source: Nat Commun. 2015 Sep 28;6:8406. doi: 10.1038/ncomms9406 (PMC4598625; doi:10.1038/ncomms9406)
Supplement: Supplementary Dataset 2 — MPW1K_Minimum_ESP_Isomer.cif = minimum structure of the E-(S)-(P) isomer of motor 1 calculated at the MPW1K level of theory using a 6-31+G(d,p) basis set [file ncomms9406-s3.cif]

#######################################################################
#
#                 Cambridge Crystallographic Data Centre
#                                CCDC 
#
#######################################################################
#
# If this CIF has been generated from an entry in the Cambridge 
# Structural Database, then it will include bibliographic, chemical, 
# crystal, experimental, refinement or atomic coordinate data resulting 
# from the CCDC's data processing and validation procedures.
#
#######################################################################

data_D:/LMU Chemie Studium/Master/Organische Chemie/OC_F/OC_F/DFT_Optimierung/great_tight/pe/freq/rigid_motor_pe_hti_gt_freq.mol
_cell_length_a                   1
_cell_length_b                   1
_cell_length_c                   1
_cell_angle_alpha                90
_cell_angle_beta                 90
_cell_angle_gamma                90
_cell_volume                     1
loop_
_atom_site_label
_atom_site_type_symbol
_atom_site_fract_x
_atom_site_fract_y
_atom_site_fract_z
C1 C -3.4296 -0.4121 -0.1065
O2 O -0.8866 1.6845 -1.3507
O3 O 0.3394 2.0838 0.9822
C4 C -4.7669 -0.6001 0.1904
C5 C -3.8164 1.8523 -0.8064
C6 C -5.1575 1.6824 -0.5111
C7 C -5.6262 0.4695 -0.0077
C8 C -2.9494 0.7928 -0.5817
C9 C -1.4846 0.8069 -0.7746
C10 C -0.9061 -0.4536 -0.2599
C11 C 0.3986 -0.7267 -0.0438
C12 C 1.0567 -2.1001 0.0872
C13 C 3.8696 1.6424 0.0923
C14 C 3.8819 0.3055 -0.2709
C15 C 2.6769 -0.3804 -0.2658
C16 C 2.449 -1.8267 -0.5289
C17 C 1.4818 1.5812 0.5003
C18 C 2.6877 2.2642 0.4904
C19 C 1.2051 -2.4423 1.5744
C20 C 1.4796 0.2524 0.0472
C21 C 0.3042 3.4317 1.361
C22 C 0.3824 -3.2538 -0.6393
H23 H 4.7797 2.2208 0.1036
H24 H 2.7348 3.2917 0.811
H25 H -0.7143 3.6286 1.6753
H26 H 0.9795 3.6285 2.1949
H27 H 0.5539 4.0818 0.5226
H28 H 2.4331 -2.028 -1.6021
H29 H 3.2221 -2.4571 -0.0933
H30 H 1.7401 -3.386 1.6757
H31 H 1.7664 -1.6734 2.1022
H32 H 0.2258 -2.5426 2.0358
H33 H -0.4957 -3.6178 -0.1126
H34 H 0.1062 -2.9868 -1.6581
H35 H 1.0852 -4.085 -0.6926
H36 H -3.4303 2.7842 -1.1912
H37 H -5.8504 2.4957 -0.6669
H38 H -6.6749 0.3595 0.2252
H39 H -5.1247 -1.5439 0.5732
S40 S -2.1912 -1.6912 -0.0353
O41 O -2.141 -2.2726 1.3447
O42 O 4.9825 -0.4002 -0.6212
C43 C 6.2164 0.2603 -0.6057
H44 H 6.4592 0.6291 0.3922
H45 H 6.9574 -0.4728 -0.9042
H46 H 6.2327 1.0919 -1.3119

#END
