# Supplementary material for: Sunlight-powered kHz rotation of a hemithioindigo-based molecular motor
Source: Nat Commun. 2015 Sep 28;6:8406. doi: 10.1038/ncomms9406 (PMC4598625; doi:10.1038/ncomms9406)
Supplement: Supplementary Dataset 3 — MPW1K_Minimum_ZSM_Isomer.cif = minimum structure of the Z-(S)-(M) isomer of motor 1 calculated at the MPW1K level of theory using a 6-31+G(d,p) basis set [file ncomms9406-s4.cif]

#######################################################################
#
#                 Cambridge Crystallographic Data Centre
#                                CCDC 
#
#######################################################################
#
# If this CIF has been generated from an entry in the Cambridge 
# Structural Database, then it will include bibliographic, chemical, 
# crystal, experimental, refinement or atomic coordinate data resulting 
# from the CCDC's data processing and validation procedures.
#
#######################################################################

data_D:/LMU Chemie Studium/Master/Organische Chemie/OC_F/OC_F/DFT_Optimierung/great_tight/mz/freq/rigid_motor_mz_hti_gt_freq.mol
_cell_length_a                   1
_cell_length_b                   1
_cell_length_c                   1
_cell_angle_alpha                90
_cell_angle_beta                 90
_cell_angle_gamma                90
_cell_volume                     1
loop_
_atom_site_label
_atom_site_type_symbol
_atom_site_fract_x
_atom_site_fract_y
_atom_site_fract_z
C1 C 3.0788 0.5827 -0.6399
O2 O 2.1165 -1.9887 1.5589
O3 O -0.7478 2.2531 0.847
C4 C 4.0548 1.1562 -1.43
C5 C 4.4976 -1.2871 -0.1123
C6 C 5.4788 -0.732 -0.9182
C7 C 5.2574 0.4766 -1.5725
C8 C 3.2917 -0.6175 0.0117
C9 C 2.1105 -1.0697 0.774
C10 C 0.9472 -0.2161 0.4309
C11 C -0.3402 -0.6252 0.3417
C12 C -0.8321 -2.0829 0.4078
C13 C -4.046 1.2569 -0.4009
C14 C -3.8394 -0.0987 -0.5934
C15 C -2.5789 -0.6154 -0.3248
C16 C -2.1508 -2.0332 -0.397
C17 C -1.7624 1.558 0.3308
C18 C -3.0195 2.0741 0.0702
C19 C 0.0699 -3.145 -0.2089
C20 C -1.5313 0.1938 0.092
C21 C -0.8839 3.6247 1.108
C22 C -1.1359 -2.4272 1.8691
H23 H -5.0094 1.7025 -0.5912
H24 H -3.225 3.1174 0.2453
H25 H 0.0895 3.9384 1.4653
H26 H -1.1388 4.1726 0.2002
H27 H -1.6431 3.8019 1.8702
H28 H -2.8991 -2.7161 0.0014
H29 H -1.9753 -2.324 -1.4346
H30 H -0.5253 -4.0422 -0.3773
H31 H 0.4585 -2.8229 -1.1747
H32 H 0.9 -3.4144 0.4315
H33 H -0.224 -2.3998 2.4586
H34 H -1.8541 -1.7298 2.2978
H35 H -1.5589 -3.4297 1.9263
H36 H 4.6492 -2.2201 0.4096
H37 H 6.4247 -1.2379 -1.0407
H38 H 6.0352 0.8958 -2.1935
H39 H 3.8944 2.1073 -1.9155
S40 S 1.544 1.3891 -0.1694
O41 O 1.9739 2.303 0.9394
O42 O -4.7755 -0.9801 -1.015
C43 C -6.067 -0.4981 -1.2592
H44 H -6.6561 -1.3529 -1.572
H45 H -6.5091 -0.0684 -0.359
H46 H -6.0704 0.2482 -2.0551

#END
