# Supplementary material for: Sunlight-powered kHz rotation of a hemithioindigo-based molecular motor
Source: Nat Commun. 2015 Sep 28;6:8406. doi: 10.1038/ncomms9406 (PMC4598625; doi:10.1038/ncomms9406)
Supplement: Supplementary Dataset 4 — MPW1K_Minimum_ZSP_Isomer.cif = minimum structure of the Z-(S)-(P) isomer of motor 1 calculated at the MPW1K level of theory using a 6-31+G(d,p) basis set [file ncomms9406-s5.cif]

#######################################################################
#
#                 Cambridge Crystallographic Data Centre
#                                CCDC 
#
#######################################################################
#
# If this CIF has been generated from an entry in the Cambridge 
# Structural Database, then it will include bibliographic, chemical, 
# crystal, experimental, refinement or atomic coordinate data resulting 
# from the CCDC's data processing and validation procedures.
#
#######################################################################

data_D:/LMU Chemie Studium/Master/Organische Chemie/OC_F/OC_F/DFT_Optimierung/great_tight/pz/freq/rigid_motor_pz_hti_gt_freq.mol
_cell_length_a                   1
_cell_length_b                   1
_cell_length_c                   1
_cell_angle_alpha                90
_cell_angle_beta                 90
_cell_angle_gamma                90
_cell_volume                     1
loop_
_atom_site_label
_atom_site_type_symbol
_atom_site_fract_x
_atom_site_fract_y
_atom_site_fract_z
C1 C 3.1426 -0.7074 -0.4087
O2 O 2.1508 2.1781 1.3484
O3 O -0.6959 -2.1134 1.2324
C4 C 4.1399 -1.4095 -1.0602
C5 C 4.6192 1.1393 0.0319
C6 C 5.6265 0.4501 -0.6197
C7 C 5.3845 -0.8085 -1.1696
C8 C 3.3653 0.5509 0.1173
C9 C 2.1517 1.1598 0.6911
C10 C 0.9776 0.3119 0.3998
C11 C -0.3169 0.7001 0.3323
C12 C -0.8152 2.1506 0.233
C13 C -3.9913 -1.3083 -0.1579
C14 C -3.8124 0.0256 -0.4834
C15 C -2.5623 0.5893 -0.2731
C16 C -2.1534 1.9927 -0.5239
C17 C -1.7071 -1.4859 0.6135
C18 C -2.9507 -2.051 0.3962
C19 C -1.0835 2.674 1.6473
C20 C -1.4996 -0.1537 0.2247
C21 C -0.7808 -3.5 1.4314
C22 C 0.0704 3.1232 -0.5343
H23 H -4.9431 -1.7925 -0.3075
H24 H -3.1392 -3.0761 0.669
H25 H 0.1793 -3.8037 1.8329
H26 H -1.5631 -3.7468 2.1494
H27 H -0.9592 -4.0159 0.4889
H28 H -2.0064 2.1562 -1.5932
H29 H -2.9005 2.7114 -0.1915
H30 H -1.5091 3.6753 1.589
H31 H -1.7887 2.035 2.1769
H32 H -0.1571 2.7227 2.2125
H33 H 0.9299 3.4451 0.0401
H34 H 0.4133 2.6868 -1.4715
H35 H -0.52 4.0065 -0.7772
H36 H 4.7791 2.1202 0.4536
H37 H 6.608 0.8902 -0.7118
H38 H 6.181 -1.3254 -1.6842
H39 H 3.9493 -2.3862 -1.4785
S40 S 1.5303 -1.3606 -0.0133
O41 O 0.8731 -1.8489 -1.2646
O42 O -4.7642 0.8397 -0.9947
C43 C -6.0391 0.3034 -1.2101
H44 H -6.6431 1.1082 -1.614
H45 H -6.0103 -0.5168 -1.9291
H46 H -6.4869 -0.0476 -0.279

#END
