# Supplementary material for: Sunlight-powered kHz rotation of a hemithioindigo-based molecular motor
Source: Nat Commun. 2015 Sep 28;6:8406. doi: 10.1038/ncomms9406 (PMC4598625; doi:10.1038/ncomms9406)
Supplement: Supplementary Dataset 5 — MPW1K_TransitionState_ESM_ESP.cif = transition state structure of the conversion from E-(S)-(M) to E-(S)-(P) isomer of motor 1 calculated at the MPW1K level of theory using a 6-31+G(d,p) basis set [file ncomms9406-s6.cif]

#######################################################################
#
#                 Cambridge Crystallographic Data Centre
#                                CCDC 
#
#######################################################################
#
# If this CIF has been generated from an entry in the Cambridge 
# Structural Database, then it will include bibliographic, chemical, 
# crystal, experimental, refinement or atomic coordinate data resulting 
# from the CCDC's data processing and validation procedures.
#
#######################################################################

data_D:/LMU Chemie Studium/Master/Organische Chemie/OC_F/OC_F/DFT_Optimierung/great_tight/ts_e/freq/rigid_motor_TS_E_GT_freq.mol
_cell_length_a                   1
_cell_length_b                   1
_cell_length_c                   1
_cell_angle_alpha                90
_cell_angle_beta                 90
_cell_angle_gamma                90
_cell_volume                     1
loop_
_atom_site_label
_atom_site_type_symbol
_atom_site_fract_x
_atom_site_fract_y
_atom_site_fract_z
C1 C -3.3716 -0.4548 -0.4916
O2 O -1.5424 2.0423 1.0642
O3 O 0.9108 2.4159 1.0009
C4 C -4.5586 -0.8266 -1.0942
C5 C -3.8802 1.8775 -0.7327
C6 C -5.0613 1.523 -1.3638
C7 C -5.3992 0.1831 -1.5396
C8 C -3.0329 0.8667 -0.309
C9 C -1.7639 1.0423 0.4383
C10 C -0.9811 -0.2439 0.3908
C11 C 0.3415 -0.5504 0.3778
C12 C 0.9286 -1.98 0.511
C13 C 4.0416 1.3616 -0.5593
C14 C 3.8073 0.0092 -0.7075
C15 C 2.5724 -0.4923 -0.3188
C16 C 2.1889 -1.9203 -0.3531
C17 C 1.8268 1.6741 0.3881
C18 C 3.0602 2.1742 -0.0018
C19 C 1.3088 -2.1025 1.9968
C20 C 1.5466 0.3078 0.1805
C21 C 1.1122 3.7873 1.1711
C22 C 0.1568 -3.237 0.1296
H23 H 4.9825 1.8044 -0.8447
H24 H 3.2818 3.218 0.1456
H25 H 0.2035 4.1584 1.6305
H26 H 1.9604 3.9885 1.8276
H27 H 1.266 4.2901 0.2149
H28 H 1.9726 -2.243 -1.3738
H29 H 2.9789 -2.5679 0.0242
H30 H 1.8145 -3.0533 2.1614
H31 H 1.9729 -1.302 2.315
H32 H 0.4163 -2.0773 2.6181
H33 H -0.663 -3.4664 0.8052
H34 H -0.21 -3.2131 -0.8925
H35 H 0.8641 -4.0643 0.2037
H36 H -3.6134 2.9096 -0.5628
H37 H -5.7335 2.2907 -1.7168
H38 H -6.3301 -0.0726 -2.0235
H39 H -4.8273 -1.8661 -1.2084
S40 S -2.1842 -1.5901 0.2008
O41 O -2.6915 -2.0338 1.5412
O42 O 4.6901 -0.8925 -1.1992
C43 C 5.9561 -0.4276 -1.5732
H44 H 5.8901 0.3049 -2.3793
H45 H 6.4849 0.014 -0.7269
H46 H 6.5067 -1.2931 -1.9246

#END
