# Supplementary material for: Sunlight-powered kHz rotation of a hemithioindigo-based molecular motor
Source: Nat Commun. 2015 Sep 28;6:8406. doi: 10.1038/ncomms9406 (PMC4598625; doi:10.1038/ncomms9406)
Supplement: Supplementary Dataset 6 — MPW1K_TransitionState_ZSM_ZSP.cif = transition state structure of the conversion from Z-(S)-(M) to Z-(S)-(P) isomer of motor 1 calculated at the MPW1K level of theory using a 6-31+G(d,p) basis set [file ncomms9406-s7.cif]

#######################################################################
#
#                 Cambridge Crystallographic Data Centre
#                                CCDC 
#
#######################################################################
#
# If this CIF has been generated from an entry in the Cambridge 
# Structural Database, then it will include bibliographic, chemical, 
# crystal, experimental, refinement or atomic coordinate data resulting 
# from the CCDC's data processing and validation procedures.
#
#######################################################################

data_D:/LMU Chemie Studium/Master/Organische Chemie/OC_F/OC_F/DFT_Optimierung/great_tight/ts_z/freq/rigid_motor_TS_Z_GT_freq.mol
_cell_length_a                   1
_cell_length_b                   1
_cell_length_c                   1
_cell_angle_alpha                90
_cell_angle_beta                 90
_cell_angle_gamma                90
_cell_volume                     1
loop_
_atom_site_label
_atom_site_type_symbol
_atom_site_fract_x
_atom_site_fract_y
_atom_site_fract_z
C1 C 3.3064 0.6408 -0.1597
O2 O 1.9833 -2.5456 0.4382
O3 O -0.6216 2.406 -0.3242
C4 C 4.4433 1.4128 -0.3135
C5 C 4.5973 -1.381 -0.0476
C6 C 5.7437 -0.6253 -0.2167
C7 C 5.6664 0.761 -0.3447
C8 C 3.3754 -0.7245 -0.0215
C9 C 2.0635 -1.3672 0.1726
C10 C 0.9525 -0.3825 0.0028
C11 C -0.3824 -0.6667 -0.0817
C12 C -0.9449 -2.1121 -0.0155
C13 C -4.1132 1.4027 -0.0194
C14 C -3.9956 0.0293 -0.0923
C15 C -2.724 -0.5237 -0.1618
C16 C -2.4524 -1.9675 -0.2695
C17 C -1.7049 1.6432 -0.1697
C18 C -2.9708 2.1929 -0.0679
C19 C -0.3921 -3.054 -1.085
C20 C -1.5543 0.2374 -0.1603
C21 C -0.6534 3.7567 0.0616
C22 C -0.7819 -2.6595 1.4082
H23 H -5.0759 1.8829 0.0525
H24 H -3.0839 3.264 -0.0501
H25 H 0.3784 4.0862 0.0698
H26 H -1.2271 4.3523 -0.6485
H27 H -1.0646 3.8621 1.0636
H28 H -3.0445 -2.5525 0.4316
H29 H -2.727 -2.3131 -1.2678
H30 H -0.982 -3.9705 -1.0683
H31 H -0.5058 -2.6096 -2.0734
H32 H 0.6426 -3.3229 -0.9315
H33 H 0.2553 -2.7313 1.7059
H34 H -1.3143 -2.0238 2.1151
H35 H -1.2205 -3.6558 1.4555
H36 H 4.6297 -2.4537 0.0685
H37 H 6.7086 -1.1088 -0.2452
H38 H 6.5729 1.3352 -0.4675
H39 H 4.3825 2.4873 -0.3987
S40 S 1.6567 1.2966 -0.0527
O41 O 1.5721 1.9441 1.3008
O42 O -5.0265 -0.8468 -0.0984
C43 C -6.3242 -0.329 -0.0088
H44 H -6.9934 -1.1819 -0.0246
H45 H -6.4698 0.2226 0.9213
H46 H -6.5535 0.3211 -0.8545

#END
